# Supplementary material for: Sleep, physical activity, and sedentary behaviors in relation to overall cancer and site-specific cancer risk: A prospective cohort study
Source: iScience. 2024 May 9;27(6):109931. doi: 10.1016/j.isci.2024.109931 (PMC11225818; doi:10.1016/j.isci.2024.109931)
Supplement: Table S3. SNP list used in PRS [file mmc2.xlsx]

## Sheet: Sheet1
		Supplementary Table 3 SNP list used in PRS.
		cancer type	rsid	effect allele	other allele	beta	se	p-value	eaf	N	R2	F
		bladder	rs710521	A	G	0.131028	0.019522	1.92e-11	0.74	16640	0.006606	110.648
		bladder	rs798766	T	C	0.198851	0.019306	7.06e-25	0.21	16951	0.01312	225.326
		bladder	rs401681	C	T	0.113329	0.017186	4.27e-11	0.56	16663	0.006329	106.123
		bladder	rs1495741	A	G	0.131028	0.020537	1.77e-10	0.78	16946	0.005892	100.429
		bladder	rs2294008	T	C	0.122218	0.015467	2.75e-15	0.47	16721	0.007442	125.35
		bladder	rs9642880	T	G	0.215111	0.016652	3.55e-38	0.47	16541	0.023053	390.273
		bladder	rs10775480	T	C	0.122218	0.022573	6.15e-08	0.52	16927	0.007457	127.151
		bladder	rs8102137	C	T	0.122218	0.018032	1.22e-11	0.33	16945	0.006605	112.656
		bladder	rs1014971	T	C	0.122218	0.017947	9.76e-12	0.67	16922	0.006605	112.503
		bladder	rs10936599	T	C	-0.16252	0.027717	4.53e-09	0.77	16589	0.009355	156.641
		bladder	rs907611	A	G	0.139762	0.025476	4.11e-08	0.33	14975	0.008638	130.459
		brain	rs12752552	T	C	0.165514	0.028142	4.07e-09	0.8725	30686	0.006095	188.167
		brain	rs3751667	T	C	0.131028	0.021373	8.75e-10	0.2236	30686	0.005961	184.003
		brain	rs10852606	C	T	0.131028	0.019801	3.66e-11	0.2776	30686	0.006886	212.75
		brain	rs12803321	G	C	0.157004	0.019558	9.93e-16	0.3428	30686	0.011107	344.628
		brain	rs75061358	G	T	0.350657	0.032482	3.62e-27	0.9196	30686	0.018182	568.239
		brain	rs78378222	G	T	0.928219	0.072237	8.64e-38	0.9849	30686	0.025627	807.025
		brain	rs2297440	C	T	0.307485	0.022498	1.6e-42	0.2406	30686	0.03455	1098.06
		brain	rs634537	G	T	0.262364	0.018504	1.24e-45	0.6047	30686	0.032908	1044.12
		brain	rs10069690	T	C	0.371564	0.021604	2.71e-66	0.2588	30686	0.052966	1716.1
		brain	rs55705857	G	A	0.688135	0.036627	9.53e-79	0.9392	30686	0.05408	1754.27
		breast	rs616488	G	A	-0.05959	0.00638	9.62e-21	0.335	703521	0.001582	1114.68
		breast	rs11552449	T	C	0.054125	0.007968	1.1e-11	0.1664	703521	0.000813	572.219
		breast	rs7529522	C	T	0.045789	0.007233	2.45e-10	0.2363	703521	0.000757	532.763
		breast	rs11249433	G	A	0.099846	0.006239	1.21e-57	0.3946	703521	0.004763	3367
		breast	rs12405132	T	C	-0.03759	0.006333	2.93e-09	0.366	703521	0.000656	461.646
		breast	rs12048493	C	A	0.049234	0.006413	1.63e-14	0.3727	703521	0.001133	798.296
		breast	rs4971059	A	G	0.043651	0.006231	2.46e-12	0.3663	703521	0.000885	622.872
		breast	rs2992756	C	T	-0.05167	0.006107	2.67e-17	0.5094	703521	0.001334	939.97
		breast	rs35383942	T	C	0.104622	0.013242	2.77e-15	0.0618	703521	0.001269	894.1
		breast	rs11117758	A	G	-0.04337	0.007384	4.28e-09	0.2089	703521	0.000622	437.606
		breast	rs72755295	G	A	0.122011	0.01722	1.38e-12	0.0272	703521	0.000788	554.676
		breast	rs4233486	T	C	0.036258	0.006593	3.81e-08	0.6551	703521	0.000594	418.183
		breast	rs79724016	G	T	-0.103	0.017197	2.1e-09	0.0332	703521	0.000681	479.483
		breast	rs1707302	G	A	0.037111	0.006364	5.5e-09	0.664	703521	0.000615	432.599
		breast	rs7904519	G	A	0.044579	0.00598	8.99e-14	0.4691	703521	0.00099	697.061
		breast	rs11199914	T	C	-0.04564	0.006434	1.3e-12	0.3215	703521	0.000909	640.036
		breast	rs2981578	T	C	-0.21028	0.006013	1e-200	0.529	703521	0.022035	15851.6
		breast	rs7072776	G	A	-0.06276	0.00662	2.51e-21	0.7215	703521	0.001583	1115.52
		breast	rs10995201	G	A	-0.12508	0.008454	1.6e-49	0.1542	703521	0.004081	2882.64
		breast	rs704010	C	T	-0.07775	0.006126	6.48e-37	0.6175	703521	0.002856	2014.96
		breast	rs11820646	C	T	0.046323	0.006106	3.29e-14	0.5938	703521	0.001035	729.01
		breast	rs3817198	C	T	0.056307	0.006412	1.62e-18	0.3206	703521	0.001381	973.003
		breast	rs10838267	A	G	0.033023	0.006037	4.51e-08	0.531	703521	0.000543	382.327
		breast	rs3903072	T	G	-0.0441	0.005988	1.78e-13	0.4719	703521	0.000969	682.538
		breast	rs75915166	A	C	0.265766	0.012157	6.13e-106	0.0553	703521	0.00738	5230.45
		breast	rs6597981	G	A	0.045193	0.005993	4.65e-14	0.5211	703521	0.001019	717.903
		breast	rs11065822	T	G	-0.03693	0.006346	5.88e-09	0.3763	703521	0.00064	450.714
		breast	rs1061657	C	T	0.043702	0.006908	2.52e-10	0.2574	703521	0.00073	514.019
		breast	rs1292011	G	A	-0.08338	0.006094	1.3e-42	0.4184	703521	0.003383	2388.26
		breast	rs12422552	C	G	0.05837	0.006789	8.12e-18	0.2532	703521	0.001288	907.624
		breast	rs7297051	T	C	-0.12341	0.007117	2.38e-67	0.2275	703521	0.005353	3786.31
		breast	rs1027113	A	G	0.074771	0.010924	7.67e-12	0.9152	703521	0.000868	611.024
		breast	rs17356907	G	A	-0.08812	0.006587	8.11e-41	0.3031	703521	0.00328	2315.43
		breast	rs6562760	G	A	0.044233	0.007096	4.55e-10	0.7673	703521	0.000699	491.88
		breast	rs2236007	A	G	-0.07184	0.007394	2.58e-22	0.2073	703521	0.001696	1195.16
		breast	rs2588809	C	T	-0.06235	0.008097	1.36e-14	0.8415	703521	0.001037	730.285
		breast	rs999737	T	C	-0.09565	0.007178	1.65e-40	0.2354	703521	0.003293	2324.62
		breast	rs941764	G	A	0.049232	0.00627	4.11e-15	0.344	703521	0.001094	770.433
		breast	rs11627032	C	T	-0.04708	0.007036	2.2e-11	0.2553	703521	0.000843	593.544
		breast	rs2290203	A	G	-0.04677	0.007473	3.9e-10	0.202	703521	0.000705	496.452
		breast	rs4784227	T	C	0.214268	0.006863	1e-200	0.2428	703521	0.016881	12080.2
		breast	rs17817449	G	T	-0.05739	0.006114	6.22e-21	0.3967	703521	0.001577	1110.92
		breast	rs28539243	A	G	0.046543	0.006056	1.52e-14	0.485	703521	0.001082	762.152
		breast	rs13329835	G	A	0.081087	0.007099	3.26e-30	0.2228	703521	0.002277	1605.62
		breast	rs4496150	A	C	-0.04251	0.006998	1.25e-09	0.2427	703521	0.000664	467.536
		breast	rs2787486	C	A	-0.0715	0.006572	1.46e-27	0.2938	703521	0.002121	1495.5
		breast	rs11652463	G	C	-0.03952	0.007209	4.19e-08	0.3002	703521	0.000656	462.027
		breast	rs745570	G	A	-0.03851	0.006017	1.56e-10	0.5114	703521	0.000741	521.72
		breast	rs12962334	C	G	-0.03768	0.006396	3.83e-09	0.6721	703521	0.000626	440.523
		breast	rs527616	G	C	0.05117	0.006208	1.68e-16	0.6279	703521	0.001224	861.832
		breast	rs1436904	G	T	-0.05156	0.006124	3.81e-17	0.3986	703521	0.001274	897.747
		breast	rs117618124	C	T	-0.10611	0.015	1.5e-12	0.0482	703521	0.001033	727.602
		breast	rs6507583	G	A	-0.08092	0.011979	1.43e-11	0.0712	703521	0.000866	609.807
		breast	rs17743054	C	T	-0.04294	0.006703	1.5e-10	0.2793	703521	0.000742	522.586
		breast	rs78269692	C	T	0.088167	0.014482	1.14e-09	0.0538	703521	0.000791	557.215
		breast	rs2594714	A	G	-0.04009	0.007228	2.92e-08	0.2377	703521	0.000582	409.938
		breast	rs4808801	G	A	-0.07063	0.006331	6.64e-29	0.3447	703521	0.002254	1589.18
		breast	rs2965183	A	G	0.039276	0.006263	3.58e-10	0.3426	703521	0.000695	489.197
		breast	rs3760982	G	A	-0.04995	0.005984	7.04e-17	0.5302	703521	0.001243	875.376
		breast	rs113577745	G	C	0.061881	0.009892	3.95e-10	0.0973	703521	0.000673	473.561
		breast	rs4849887	C	T	0.097895	0.010067	2.37e-22	0.9017	703521	0.001699	1197.24
		breast	rs2016394	A	G	-0.04058	0.005992	1.27e-11	0.4697	703521	0.00082	577.628
		breast	rs12710696	C	T	-0.03695	0.00621	2.68e-09	0.6413	703521	0.000628	442.194
		breast	rs1830298	T	C	-0.05622	0.006606	1.75e-17	0.721	703521	0.001271	895.583
		breast	rs4442975	T	G	-0.13227	0.005944	1.03e-109	0.498	703521	0.008748	6208.73
		breast	rs34005590	A	C	-0.19973	0.014721	6.25e-42	0.0485	703521	0.003682	2599.81
		breast	rs16857609	T	C	0.072089	0.00675	1.27e-26	0.2636	703521	0.002018	1422.27
		breast	rs12479355	G	A	-0.04313	0.0074	5.6e-09	0.2067	703521	0.00061	429.431
		breast	rs6725517	G	A	-0.03906	0.006403	1.06e-09	0.4059	703521	0.000736	517.945
		breast	rs9712235	A	G	-0.03787	0.006937	4.78e-08	0.7394	703521	0.000553	389.067
		breast	rs4602255	A	G	0.036125	0.006019	1.95e-09	0.4486	703521	0.000646	454.5
		breast	rs6122906	G	A	0.04694	0.007743	1.34e-09	0.183	703521	0.000659	463.822
		breast	rs13039563	A	G	0.042395	0.00715	3.05e-09	0.2298	703521	0.000636	447.883
		breast	rs16991615	A	G	0.075279	0.01223	7.48e-10	0.0615	703521	0.000654	460.521
		breast	rs2823093	A	G	-0.06565	0.006801	4.82e-22	0.2614	703521	0.001664	1172.67
		breast	rs9808759	C	T	-0.06654	0.01143	5.84e-09	0.9187	703521	0.000661	465.564
		breast	rs738321	G	C	-0.0475	0.006183	1.57e-14	0.3768	703521	0.00106	746.273
		breast	rs6001930	C	T	0.116872	0.00955	1.95e-34	0.1062	703521	0.002593	1829.01
		breast	rs28512361	A	G	0.061171	0.010359	3.52e-09	0.1149	703521	0.000761	535.843
		breast	rs1375631	G	A	0.034616	0.005972	6.79e-09	0.4962	703521	0.000599	421.735
		breast	rs58058861	A	G	0.04564	0.007206	2.4e-10	0.2222	703521	0.00072	506.899
		breast	rs4973768	T	C	0.09683	0.00599	8.85e-59	0.4735	703521	0.004675	3304.28
		breast	rs12493607	C	G	0.047748	0.006274	2.72e-14	0.3441	703521	0.001029	724.731
		breast	rs6796502	A	G	-0.08183	0.010226	1.23e-15	0.0961	703521	0.001163	819.302
		breast	rs6762644	G	A	0.054119	0.006136	1.15e-18	0.3925	703521	0.001397	983.996
		breast	rs2886671	T	C	-0.03528	0.006437	4.25e-08	0.414	703521	0.000604	425.047
		breast	rs1053338	G	A	0.058561	0.008668	1.42e-11	0.1331	703521	0.000791	557.206
		breast	rs6805189	C	T	-0.03789	0.005998	2.68e-10	0.4736	703521	0.000716	503.881
		breast	rs13066793	G	A	-0.0731	0.010864	1.71e-11	0.0833	703521	0.000816	574.538
		breast	rs9833888	T	G	0.046611	0.007118	5.81e-11	0.2253	703521	0.000758	533.955
		breast	rs9790517	T	C	0.043078	0.00712	1.44e-09	0.2222	703521	0.000641	451.547
		breast	rs77528541	T	G	-0.05492	0.009286	3.34e-09	0.1371	703521	0.000714	502.429
		breast	rs6828523	A	C	-0.10081	0.009457	1.56e-26	0.1182	703521	0.002119	1493.68
		breast	rs6815814	C	A	0.051213	0.007	2.56e-13	0.246	703521	0.000973	685.166
		breast	rs10022462	T	C	0.036233	0.006019	1.74e-09	0.4249	703521	0.000642	451.666
		breast	rs10069690	T	C	0.060768	0.006928	1.76e-18	0.2664	703521	0.001443	1016.91
		breast	rs6596100	T	C	-0.04112	0.00729	1.7e-08	0.2403	703521	0.000617	434.504
		breast	rs1432679	T	C	-0.06905	0.006012	1.56e-30	0.5555	703521	0.002355	1660.49
		breast	rs4562056	T	G	0.039221	0.00644	1.13e-09	0.3345	703521	0.000685	482.147
		breast	rs10941679	G	A	0.132852	0.006835	3.82e-84	0.2633	703521	0.006847	4850.26
		breast	rs62355902	T	A	0.172654	0.007972	5.11e-104	0.1628	703521	0.008126	5763.53
		breast	rs10472076	C	T	0.03768	0.006152	9.07e-10	0.3736	703521	0.000665	467.818
		breast	rs7707921	A	T	0.052262	0.00702	9.68e-14	0.7531	703521	0.001016	715.311
		breast	rs10474352	T	C	-0.06159	0.008561	6.3e-13	0.1522	703521	0.000979	689.359
		breast	rs6569648	T	C	0.049454	0.007096	3.19e-12	0.7636	703521	0.000883	621.734
		breast	rs204247	A	G	-0.04621	0.006015	1.56e-14	0.5633	703521	0.001051	739.918
		breast	rs9397437	A	G	0.180311	0.011492	1.76e-55	0.0693	703521	0.004194	2962.92
		breast	rs2747652	C	T	0.064798	0.006016	4.71e-27	0.5316	703521	0.002091	1474.16
		breast	rs3819405	T	C	-0.0424	0.006693	2.38e-10	0.3491	703521	0.000817	575.181
		breast	rs7760611	C	T	0.036272	0.006003	1.52e-09	0.5406	703521	0.000653	460.039
		breast	rs71557345	A	G	-0.07202	0.012617	1.14e-08	0.0891	703521	0.000842	592.828
		breast	rs12207986	A	G	0.038446	0.006008	1.57e-10	0.5368	703521	0.000735	517.511
		breast	rs17529111	C	T	0.045394	0.007191	2.75e-10	0.2182	703521	0.000703	494.957
		breast	rs71559437	A	G	-0.05781	0.009504	1.19e-09	0.1265	703521	0.000738	519.898
		breast	rs4593472	T	C	-0.0414	0.006299	4.93e-11	0.3501	703521	0.00078	549.251
		breast	rs11977670	A	G	0.053062	0.006082	2.69e-18	0.4323	703521	0.001382	973.582
		breast	rs720475	A	G	-0.04578	0.006961	4.79e-11	0.2517	703521	0.00079	555.962
		breast	rs7971	G	A	-0.03549	0.00629	1.69e-08	0.3552	703521	0.000577	406.056
		breast	rs6964587	T	G	0.03912	0.006112	1.55e-10	0.3875	703521	0.000726	511.447
		breast	rs17268829	C	T	0.048438	0.006622	2.58e-13	0.2846	703521	0.000955	672.783
		breast	rs514192	T	A	-0.0401	0.006362	2.91e-10	0.6775	703521	0.000703	494.699
		breast	rs12546444	T	A	-0.07179	0.010563	1.08e-11	0.0969	703521	0.000902	635.134
		breast	rs13277568	G	A	-0.03559	0.006363	2.23e-08	0.3609	703521	0.000584	411.228
		breast	rs13267382	G	A	-0.04295	0.006275	7.65e-12	0.6647	703521	0.000822	579.094
		breast	rs58847541	A	G	0.061748	0.008396	1.91e-13	0.1466	703521	0.000954	671.829
		breast	rs17350191	T	C	0.036337	0.006363	1.13e-08	0.3499	703521	0.000601	422.855
		breast	rs13281615	G	A	0.10143	0.006068	9.88e-63	0.4128	703521	0.004988	3526.46
		breast	rs11780156	T	C	0.062655	0.007903	2.23e-15	0.1749	703521	0.001133	797.997
		breast	rs13256025	T	C	0.044605	0.007864	1.41e-08	0.2006	703521	0.000638	449.198
		breast	rs9693444	C	A	-0.05962	0.006359	6.82e-21	0.6747	703521	0.00156	1099.44
		breast	rs13365225	G	A	-0.07651	0.007992	1.03e-21	0.1734	703521	0.001678	1182.48
		breast	rs6472903	T	G	0.07771	0.007995	2.48e-22	0.8273	703521	0.001726	1216.09
		breast	rs2943559	G	A	0.113804	0.011051	7.17e-25	0.0777	703521	0.001856	1308.34
		breast	rs4742903	C	G	0.033563	0.006028	2.58e-08	0.5547	703521	0.000557	391.727
		breast	rs10759243	A	C	0.055598	0.006585	3.08e-17	0.2715	703521	0.001223	861.292
		breast	rs10816625	G	A	0.112218	0.01222	4.2e-20	0.0648	703521	0.001526	1075.4
		breast	rs676256	T	C	0.099661	0.006205	4.75e-58	0.6273	703521	0.004644	3282.54
		breast	rs1895062	G	A	-0.04302	0.006143	2.51e-12	0.3972	703521	0.000886	623.911
		breast	rs10760444	A	G	-0.03455	0.006022	9.63e-09	0.564	703521	0.000587	413.197
		breast	rs1011970	T	G	0.058105	0.007963	2.95e-13	0.168	703521	0.000944	664.633
		corpus uterus	rs1740828	G	A	0.139762	0.017185	4.2e-16	0.52	121885	0.009751	1200.19
		corpus uterus	rs2747716	A	G	0.09531	0.015119	2.9e-10	0.57	121885	0.004453	545.172
		corpus uterus	rs4733613	C	G	0.165514	0.022131	7.5e-14	0.12	121885	0.005786	709.298
		corpus uterus	rs139584729	C	G	0.336472	0.060296	2.4e-08	0.98	121885	0.004438	543.325
		corpus uterus	rs7981863	C	T	0.14842	0.017546	2.7e-17	0.72	121885	0.008882	1092.25
		corpus uterus	rs937213	C	T	0.086178	0.014747	5.1e-09	0.42	121885	0.003618	442.603
		corpus uterus	rs17601876	G	A	0.113329	0.014939	3.3e-14	0.48	121885	0.006411	786.486
		corpus uterus	rs11263761	A	G	0.139762	0.015172	3.2e-20	0.52	121885	0.009751	1200.19
		corpus uterus	rs113998067	C	T	0.207014	0.037575	3.6e-08	0.04	121885	0.003291	402.473
		corpus uterus	rs148261157	A	G	0.231112	0.041872	3.4e-08	0.03	121885	0.003109	380.069
		corpus uterus	rs1679014	T	C	0.165514	0.028508	6.4e-09	0.07	121885	0.003567	436.293
		corpus uterus	rs10835920	T	C	0.086178	0.015156	1.3e-08	0.38	121885	0.003499	428.017
		corpus uterus	rs9668337	A	G	0.10436	0.017125	1.1e-09	0.74	121885	0.004191	512.944
		corpus uterus	rs3184504	C	T	0.09531	0.014771	1.1e-10	0.52	121885	0.004535	555.226
		corpus uterus	rs10850382	T	C	0.09531	0.016137	3.5e-09	0.31	121885	0.003886	475.503
		corpus uterus	rs882380	A	C	0.09531	0.016272	4.7e-09	0.61	121885	0.004322	529.087
		colorectal	rs10049390	A	G	0.058	0.01	3.79e-09	0.7308	42710	0.001324	56.6036
		colorectal	rs10152518	G	A	0.077	0.014	3.24e-08	0.8085	42710	0.001836	78.5539
		colorectal	rs10161980	C	G	0.058	0.01	1.96e-08	0.6232	42710	0.00158	67.5803
		colorectal	rs1078643	A	G	0.077	0.011	6.63e-12	0.7634	42710	0.002142	91.6682
		colorectal	rs10821907	C	T	0.077	0.012	5e-10	0.1904	42710	0.001828	78.2083
		colorectal	rs10849438	G	T	0.113	0.017	1.04e-10	0.8791	42710	0.002714	116.236
		colorectal	rs10951878	C	T	0.058	0.01	1.1e-08	0.5119	42710	0.001681	71.9151
		colorectal	rs10980628	C	T	0.068	0.011	2.77e-09	0.7841	42710	0.001566	66.9671
		colorectal	rs11087784	G	A	0.086	0.011	2.7e-13	0.8501	42710	0.001885	80.6542
		colorectal	rs11610543	G	A	0.049	0.008	1.3e-09	0.5075	42710	0.0012	51.321
		colorectal	rs11692435	G	A	0.113	0.019	1.22e-08	0.0903	42710	0.002098	89.783
		colorectal	rs11874392	A	T	0.157	0.008	3.8e-74	0.5314	42710	0.012276	530.795
		colorectal	rs11884596	C	T	0.058	0.01	3.62e-09	0.6253	42710	0.001576	67.4299
		colorectal	rs12144319	C	T	0.068	0.01	3.27e-11	0.7611	42710	0.001682	71.9359
		colorectal	rs12149163	T	C	0.049	0.008	5.4e-09	0.501	42710	0.0012	51.3324
		colorectal	rs12246635	C	T	0.095	0.013	4.9e-12	0.907	42710	0.001523	65.1236
		colorectal	rs12372718	G	A	0.086	0.008	1.9e-23	0.611	42710	0.003516	150.68
		colorectal	rs12514517	A	G	0.095	0.01	3.7e-21	0.2844	42710	0.003673	157.465
		colorectal	rs12635946	C	T	0.077	0.011	1.02e-11	0.366	42710	0.002752	117.839
		colorectal	rs12672022	T	C	0.068	0.012	2.78e-08	0.8364	42710	0.001265	54.1133
		colorectal	rs12979278	T	C	0.068	0.011	6.11e-10	0.5341	42710	0.002301	98.5083
		colorectal	rs13020391	C	T	0.086	0.011	2.47e-13	0.3846	42710	0.003501	150.047
		colorectal	rs13149359	A	C	0.049	0.008	1.2e-08	0.3716	42710	0.001121	47.9436
		colorectal	rs1321310	C	T	0.086	0.013	5.8e-11	0.7601	42710	0.002697	115.507
		colorectal	rs1330889	C	T	0.104	0.017	6.5e-10	0.2399	42710	0.003945	169.131
		colorectal	rs1412834	T	C	0.077	0.01	4.13e-14	0.4894	42710	0.002963	126.927
		colorectal	rs16878812	A	G	0.104	0.017	1.67e-09	0.881	42710	0.002268	97.0767
		colorectal	rs16892766	C	A	0.231	0.018	1.21e-35	0.913	42710	0.008477	365.132
		colorectal	rs17011141	G	A	0.086	0.01	6.1e-16	0.7975	42710	0.002389	102.266
		colorectal	rs17035289	T	C	0.095	0.015	2.73e-10	0.8253	42710	0.002602	111.435
		colorectal	rs17094983	G	A	0.086	0.013	4.61e-11	0.1256	42710	0.001625	69.4931
		colorectal	rs1741640	C	T	0.148	0.013	2.09e-28	0.2282	42710	0.007716	332.083
		colorectal	rs174533	G	A	0.068	0.01	1.2e-11	0.3436	42710	0.002086	89.2659
		colorectal	rs17816465	A	G	0.104	0.013	8.36e-15	0.2126	42710	0.003621	155.217
		colorectal	rs189583	G	C	0.095	0.009	1.2e-22	0.6772	42710	0.003946	169.182
		colorectal	rs2070699	T	G	0.068	0.011	3.88e-09	0.4667	42710	0.002302	98.5297
		colorectal	rs2179593	A	C	0.068	0.011	4.62e-09	0.7062	42710	0.001919	82.1052
		colorectal	rs2186607	T	A	0.049	0.008	1.47e-09	0.4775	42710	0.001198	51.2285
		colorectal	rs2193352	G	A	0.104	0.013	1.74e-15	0.804	42710	0.003409	146.083
		colorectal	rs2250430	T	A	0.068	0.011	3.3e-10	0.3042	42710	0.001957	83.7629
		colorectal	rs2735940	G	A	0.086	0.008	5.1e-25	0.5004	42710	0.003698	158.52
		colorectal	rs28488	T	C	0.068	0.009	2.6e-14	0.6378	42710	0.002136	91.4363
		colorectal	rs28840750	T	G	0.191	0.018	3.7e-23	0.9436	42710	0.003883	166.48
		colorectal	rs3087967	T	C	0.14	0.011	6.01e-33	0.2918	42710	0.008101	348.794
		colorectal	rs3217810	T	C	0.122	0.013	3.6e-19	0.1276	42710	0.003314	141.993
		colorectal	rs34405347	T	G	0.086	0.015	3.06e-08	0.8984	42710	0.00135	57.7413
		colorectal	rs34797592	T	C	0.086	0.013	4.15e-10	0.1073	42710	0.001417	60.5978
		colorectal	rs35107139	C	A	0.086	0.008	1.8e-22	0.6057	42710	0.003533	151.411
		colorectal	rs35470271	G	A	0.095	0.011	1.2e-16	0.8439	42710	0.002378	101.792
		colorectal	rs3787089	C	T	0.068	0.011	5.8e-09	0.68	42710	0.002012	86.1174
		colorectal	rs3801081	G	A	0.077	0.011	2e-11	0.328	42710	0.002614	111.918
		colorectal	rs4313119	G	T	0.058	0.01	2.13e-09	0.2445	42710	0.001243	53.1433
		colorectal	rs4450168	C	A	0.095	0.016	1.24e-08	0.836	42710	0.002475	105.953
		colorectal	rs448513	C	T	0.049	0.009	4.44e-08	0.6761	42710	0.001052	44.9583
		colorectal	rs45597035	A	G	0.077	0.012	2.16e-10	0.6337	42710	0.002753	117.879
		colorectal	rs4968127	G	A	0.068	0.009	1.3e-12	0.6423	42710	0.002125	90.9364
		colorectal	rs4976270	C	T	0.068	0.008	4.8e-15	0.4571	42710	0.002295	98.2395
		colorectal	rs56324967	C	T	0.068	0.009	1.14e-13	0.3327	42710	0.002053	87.8666
		colorectal	rs58658771	A	T	0.14	0.01	6e-37	0.1825	42710	0.005848	251.243
		colorectal	rs597808	G	A	0.077	0.009	2.6e-16	0.4882	42710	0.002963	126.913
		colorectal	rs6063514	C	T	0.068	0.009	7.6e-13	0.4011	42710	0.002222	95.0889
		colorectal	rs6066825	A	G	0.095	0.011	3.82e-17	0.6424	42710	0.004146	177.826
		colorectal	rs6085661	T	C	0.086	0.011	2.95e-15	0.3726	42710	0.003458	148.193
		colorectal	rs6091213	C	T	0.077	0.012	5.68e-10	0.7311	42710	0.002331	99.7934
		colorectal	rs61336918	A	T	0.086	0.012	2.04e-12	0.2802	42710	0.002983	127.795
		colorectal	rs61776719	C	A	0.068	0.01	2.19e-10	0.5507	42710	0.002288	97.9498
		colorectal	rs62404966	C	T	0.058	0.01	2.6e-09	0.2519	42710	0.001268	54.2168
		colorectal	rs6678517	A	G	0.077	0.009	2.4e-16	0.5881	42710	0.002872	123.031
		colorectal	rs6928864	C	A	0.122	0.021	1.37e-08	0.0943	42710	0.002542	108.858
		colorectal	rs6933790	T	C	0.095	0.015	3.65e-10	0.8204	42710	0.00266	113.887
		colorectal	rs6983267	G	T	0.148	0.008	3.4e-64	0.4816	42710	0.010937	472.27
		colorectal	rs704017	G	A	0.077	0.009	5.2e-18	0.4169	42710	0.002883	123.467
		colorectal	rs7121958	G	T	0.077	0.008	1.4e-20	0.4857	42710	0.002962	126.88
		colorectal	rs7160450	T	C	0.058	0.009	4e-10	0.3853	42710	0.001593	68.1632
		colorectal	rs72647484	T	C	0.122	0.019	2.2e-10	0.8965	42710	0.002762	118.291
		colorectal	rs72942485	G	A	0.174	0.03	2.08e-08	0.0231	42710	0.001366	58.4378
		colorectal	rs7300312	C	T	0.068	0.009	7.5e-14	0.4287	42710	0.002265	96.9526
		colorectal	rs73068325	T	C	0.068	0.012	4.25e-08	0.1875	42710	0.001409	60.2551
		colorectal	rs7333607	G	A	0.077	0.01	6.32e-13	0.7679	42710	0.002113	90.4522
		colorectal	rs7398375	C	G	0.086	0.013	3.91e-10	0.7269	42710	0.002936	125.779
		colorectal	rs7495132	T	C	0.104	0.017	7.92e-10	0.1075	42710	0.002075	88.8229
		colorectal	rs75686861	A	G	0.113	0.018	1.76e-09	0.0923	42710	0.00214	91.5736
		colorectal	rs75954926	G	A	0.086	0.01	2.96e-18	0.3622	42710	0.003417	146.439
		colorectal	rs7708610	A	G	0.058	0.01	3.78e-09	0.3559	42710	0.001542	65.9701
		colorectal	rs7894531	G	A	0.122	0.012	4.49e-24	0.3121	42710	0.006391	274.702
		colorectal	rs7993934	T	C	0.077	0.011	3.03e-11	0.6228	42710	0.002786	119.303
		colorectal	rs899244	T	C	0.086	0.013	1.13e-10	0.2241	42710	0.002572	110.129
		colorectal	rs9797885	G	A	0.077	0.012	2.77e-10	0.3129	42710	0.002549	109.158
		colorectal	rs9831861	G	T	0.068	0.011	4.17e-10	0.4177	42710	0.002249	96.2823
		colorectal	rs983318	A	G	0.058	0.01	5.57e-09	0.2463	42710	0.001249	53.4073
		colorectal	rs983402	T	C	0.068	0.01	7.71e-12	0.3371	42710	0.002067	88.4428
		colorectal	rs9924886	A	C	0.058	0.01	3.1e-08	0.7306	42710	0.001324	56.6302
		colorectal	rs2516420	C	T	0.113	0.017	2.01e-10	0.93189	42710	0.001621	69.3388
		colorectal	rs9271695	G	A	0.086	0.011	1.12e-13	0.79957	42710	0.002371	101.481
		hodgkins	rs649775	A	G	0.254642	0.040081	2.11e-10	0.11	27748	0.012696	356.798
		hodgkins	rs1002658	T	C	0.173953	0.031381	2.97e-08	0.18	27748	0.008933	250.08
		hodgkins	rs7111520	A	G	0.173953	0.025756	1.44e-11	0.7	27748	0.012709	357.166
		hodgkins	rs6565176	T	C	0.14842	0.02703	4e-08	0.48	27748	0.010997	308.505
		hodgkins	rs2425752	T	C	0.139762	0.020844	2.01e-11	0.23	27748	0.006919	193.304
		kidney	rs11813268	T	C	0.115915	0.021095	3.91e-08	0.1688	31190	0.00377	118.035
		kidney	rs67311347	G	A	-0.10126	0.018168	2.5e-08	0.3107	31190	0.004392	137.574
		kidney	rs10936602	T	C	-0.10425	0.018125	8.84e-09	0.7484	31190	0.004093	128.173
		kidney	rs2241261	T	C	0.092214	0.015838	5.8e-09	0.5292	31190	0.004237	132.714
		kidney	rs4381241	C	T	0.10409	0.016544	3.14e-10	0.535	31190	0.005391	169.039
		kidney	rs74911261	A	G	0.343519	0.054033	2.05e-10	0.026	31190	0.005977	187.523
		kidney	rs6706003	C	G	0.151776	0.015991	2.28e-21	0.5089	31190	0.011514	363.294
		kidney	rs4903064	C	T	0.187724	0.018422	2.19e-24	0.7715	31190	0.012425	392.38
		lung	rs66759488	A	G	0.029493	0.012233	2.83e-08	0.361826	29266	0.000402	11.7603
		lung	rs1056562	T	C	0.028611	0.011725	1.92e-08	0.475924	29266	0.000408	11.955
		lung	rs6920364	C	G	0.029406	0.011906	1.29e-08	0.456227	29266	0.000429	12.5608
		lung	rs71658797	A	T	0.055487	0.019257	3.25e-11	0.103378	29266	0.000571	16.7123
		lung	rs11571833	T	A	0.205068	0.05839	6.12e-16	0.010904	29266	0.000907	26.5696
		lung	rs7705526	A	C	0.050867	0.013259	1.01e-18	0.340315	29266	0.001162	34.038
		lung	rs55781567	G	C	0.113081	0.012068	3.08e-103	0.366674	29266	0.005939	174.839
		Lymphoid Leukaemia	rs1036935	A	G	0.139762	0.02529	3.27e-08	0.2162	23798	0.00662	158.583
		Lymphoid Leukaemia	rs11637565	G	A	0.300105	0.02573	1.96e-31	0.6098	23798	0.04286	1065.56
		Lymphoid Leukaemia	rs1317082	A	G	0.173953	0.029872	5.77e-09	0.7623	23798	0.010966	263.842
		Lymphoid Leukaemia	rs140522	T	C	0.139762	0.023494	2.7e-09	0.3292	23798	0.008627	207.075
		Lymphoid Leukaemia	rs142215530	G	A	0.329304	0.037704	2.46e-18	0.8912	23798	0.021029	511.166
		Lymphoid Leukaemia	rs1679013	C	T	0.14842	0.026514	2.17e-08	0.4756	23798	0.010988	264.376
		Lymphoid Leukaemia	rs210143	C	T	0.231112	0.028553	5.77e-16	0.2816	23798	0.021611	525.612
		Lymphoid Leukaemia	rs2267708	T	C	0.14842	0.02578	8.55e-09	0.4603	23798	0.010945	263.325
		Lymphoid Leukaemia	rs2466029	G	C	0.207014	0.025676	7.47e-16	0.621	23798	0.020173	489.909
		Lymphoid Leukaemia	rs2651823	A	G	0.165514	0.025216	5.24e-11	0.426	23798	0.013397	323.136
		Lymphoid Leukaemia	rs34004493	G	A	0.329304	0.027895	3.67e-32	0.7419	23798	0.04153	1031.06
		Lymphoid Leukaemia	rs34676223	C	A	0.173953	0.023099	5.04e-14	0.2913	23798	0.012494	301.067
		Lymphoid Leukaemia	rs35923643	G	A	0.48858	0.030407	4.26e-58	0.8072	23798	0.0743	1909.96
		Lymphoid Leukaemia	rs3755397	G	A	0.277632	0.040743	9.48e-12	0.8954	23798	0.014438	348.608
		Lymphoid Leukaemia	rs3800461	C	G	0.182322	0.032473	1.97e-08	0.1167	23798	0.006853	164.201
		Lymphoid Leukaemia	rs391855	A	T	0.29267	0.026366	1.25e-28	0.5671	23798	0.042056	1044.71
		Lymphoid Leukaemia	rs41271473	G	A	0.173953	0.026936	1.06e-10	0.1962	23798	0.009544	229.304
		Lymphoid Leukaemia	rs4368253	C	T	0.157004	0.027586	1.26e-08	0.3189	23798	0.010708	257.57
		Lymphoid Leukaemia	rs4869818	G	A	0.139762	0.025476	4.11e-08	0.5647	23798	0.009603	230.733
		Lymphoid Leukaemia	rs4987852	C	T	0.277632	0.047386	4.66e-09	0.9244	23798	0.010773	259.154
		Lymphoid Leukaemia	rs57214277	T	C	0.122218	0.022201	3.69e-08	0.4005	23798	0.007173	171.917
		Lymphoid Leukaemia	rs58055674	C	T	0.34359	0.031671	2.02e-27	0.8297	23798	0.033362	821.27
		Lymphoid Leukaemia	rs61904987	T	C	0.215111	0.032223	2.46e-11	0.1293	23798	0.010419	250.54
		Lymphoid Leukaemia	rs6489882	G	A	0.14842	0.027183	4.76e-08	0.6543	23798	0.009965	239.522
		Lymphoid Leukaemia	rs6586163	A	C	0.207014	0.025842	1.14e-15	0.5014	23798	0.021427	521.048
		Lymphoid Leukaemia	rs71597109	C	T	0.157004	0.024458	1.37e-10	0.2937	23798	0.010227	245.873
		Lymphoid Leukaemia	rs7254272	A	G	0.157004	0.028737	4.67e-08	0.1756	23798	0.007137	171.052
		Lymphoid Leukaemia	rs7558911	A	G	0.165514	0.025195	5.05e-11	0.526	23798	0.01366	329.567
		Lymphoid Leukaemia	rs7690934	C	T	0.14842	0.025526	6.08e-09	0.4211	23798	0.01074	258.343
		Lymphoid Leukaemia	rs7705526	A	C	0.165514	0.026726	5.9e-10	0.3373	23798	0.012247	295.047
		Lymphoid Leukaemia	rs77551289	A	G	0.314811	0.046854	1.83e-11	0.9064	23798	0.016816	407
		Lymphoid Leukaemia	rs8024033	C	G	0.231112	0.026047	7.13e-19	0.514	23798	0.026685	652.415
		Lymphoid Leukaemia	rs874460	C	A	0.215111	0.038962	3.37e-08	0.1326	23798	0.010644	256.018
		Lymphoid Leukaemia	rs9271176	G	A	0.254642	0.027638	3.16e-20	0.3556	23798	0.029717	728.809
		Lymphoid Leukaemia	rs9392504	A	G	0.285179	0.025641	9.81e-29	0.5038	23798	0.040661	1008.58
		Lymphoid Leukaemia	rs9880772	A	G	0.14842	0.024715	1.91e-09	0.465	23798	0.01096	263.701
		Multiple Myeloma	rs7577599	T	C	0.207014	0.023507	1.29e-18	0.81	257530	0.013191	3442.39
		Multiple Myeloma	rs4325816	T	C	0.113329	0.019599	7.37e-09	0.77	257530	0.004549	1176.88
		Multiple Myeloma	rs6599192	G	A	0.231112	0.025217	4.96e-20	0.16	257530	0.014357	3751.27
		Multiple Myeloma	rs10936600	A	T	0.182322	0.022011	1.2e-16	0.75	257530	0.012465	3250.72
		Multiple Myeloma	rs1423269	A	G	0.14842	0.02172	8.3e-12	0.75	257530	0.008261	2145.08
		Multiple Myeloma	rs6595443	T	A	0.10436	0.01831	1.2e-08	0.43	257530	0.005339	1382.26
		Multiple Myeloma	rs3132535	A	G	0.19062	0.0203	6e-21	0.29	257530	0.014963	3911.98
		Multiple Myeloma	rs9372120	G	T	0.173953	0.021967	2.4e-15	0.21	257530	0.01004	2611.85
		Multiple Myeloma	rs17507636	C	T	0.113329	0.019727	9.2e-09	0.74	257530	0.004942	1279.06
		Multiple Myeloma	rs58618031	T	C	0.113329	0.02039	2.73e-08	0.72	257530	0.005178	1340.54
		Multiple Myeloma	rs7781265	A	G	0.198851	0.031945	4.82e-10	0.12	257530	0.008351	2168.78
		Multiple Myeloma	rs1948915	C	T	0.139762	0.019961	2.53e-12	0.32	257530	0.008501	2208
		Multiple Myeloma	rs2811710	C	T	0.131028	0.019799	3.64e-11	0.63	257530	0.008004	2077.86
		Multiple Myeloma	rs13338946	C	T	0.139762	0.01879	1.02e-13	0.26	257530	0.007516	1950.36
		Multiple Myeloma	rs7193541	T	C	0.113329	0.018083	3.68e-10	0.58	257530	0.006257	1621.58
		Multiple Myeloma	rs34562254	A	G	0.262364	0.028924	1.18e-19	0.1	257530	0.01239	3230.88
		Multiple Myeloma	rs11086029	T	A	0.131028	0.02008	6.79e-11	0.24	257530	0.006263	1623.07
		Multiple Myeloma	rs6066835	C	T	0.207014	0.03352	6.58e-10	0.08	257530	0.006308	1634.86
		Multiple Myeloma	rs139402	C	T	0.198851	0.018802	3.84e-26	0.44	257530	0.019486	5117.95
		Oesophagus	rs11789015	G	A	-0.18633	0.030515	1.02e-09	0.7229	27438	0.013909	387.001
		Oesophagus	rs10419226	A	C	0.165514	0.026387	3.55e-10	0.4544	27438	0.013584	377.811
		Oesophagus	rs7255	T	C	0.131028	0.020217	9.1e-11	0.4623	27438	0.008535	236.193
		Oesophagus	rs2464469	A	G	-0.11653	0.018699	4.6e-10	0.5866	27438	0.006586	181.902
		Oesophagus	rs17451754	A	G	-0.17435	0.028006	4.8e-10	0.1536	27438	0.007904	218.587
		Oesophagus	rs17749155	A	G	0.165514	0.02664	5.2e-10	0.1624	27438	0.007453	206.013
		Oesophagus	rs2687202	T	C	0.122218	0.020455	2.3e-09	0.3031	27438	0.00631	174.231
		Oesophagus	rs1247942	C	G	-0.11653	0.019503	2.3e-09	0.4045	27438	0.006542	180.678
		Oesophagus	rs62423175	A	G	0.157004	0.026469	3e-09	0.1672	27438	0.006865	189.644
		Oesophagus	rs9257809	A	G	0.207014	0.035572	5.9e-09	0.907648	27438	0.007184	198.539
		Oesophagus	rs7852462	T	C	-0.11653	0.020583	1.5e-08	0.3966	27438	0.0065	179.492
		Oesophagus	rs1979654	C	G	-0.10536	0.019071	3.3e-08	0.596	27438	0.005346	147.456
		ovary	rs2165109	A	C	0.086178	0.015356	2e-08	0.252	66450	0.0028	186.561
		ovary	rs9886651	A	G	0.076961	0.012814	1.9e-09	0.461	66450	0.002943	196.166
		ovary	rs58722170	G	C	0.09531	0.015739	1.4e-09	0.221	66450	0.003128	208.488
		ovary	rs7953249	A	G	0.076961	0.012342	4.5e-10	0.418	66450	0.002882	192.047
		ovary	rs7405776	A	G	0.086178	0.013513	1.8e-10	0.412	66450	0.003598	239.962
		ovary	rs6755777	G	T	0.113329	0.014338	2.7e-15	0.319	66450	0.00558	372.872
		ovary	rs7207826	T	C	0.122218	0.014389	2e-17	0.268	66450	0.005861	391.722
		ovary	rs1879586	C	G	0.14842	0.016467	2e-19	0.181	66450	0.006531	436.822
		ovary	rs4808075	T	C	0.131028	0.014498	1.6e-19	0.295975	66450	0.007155	478.854
		ovary	rs1400482	A	G	0.207014	0.019688	7.4e-26	0.868	66450	0.00982	659.01
		ovary	rs62274041	A	G	0.451076	0.028247	2.1e-57	0.048	66450	0.018595	1259.04
		ovary	rs10962692	C	G	0.29267	0.017326	5.2e-64	0.799624	66450	0.027448	1875.37
		pancreatic	rs10094872	T	A	0.131028	0.021545	1.19e-09	0.6295	21536	0.008008	173.844
		pancreatic	rs13303010	G	A	0.231112	0.030961	8.36e-14	0.9033	21536	0.009331	202.828
		pancreatic	rs1486134	G	T	0.122218	0.020854	4.61e-09	0.7174	21536	0.006057	131.218
		pancreatic	rs1517037	T	C	-0.15082	0.027294	3.28e-08	0.1921	21536	0.007061	153.127
		pancreatic	rs16986825	T	C	0.139762	0.024527	1.21e-08	0.1532	21536	0.005068	109.693
		pancreatic	rs17688601	A	C	-0.12783	0.022376	1.11e-08	0.2657	21536	0.006377	138.193
		pancreatic	rs2941471	G	A	-0.11653	0.018871	6.6e-10	0.5671	21536	0.006668	144.548
		pancreatic	rs3790844	G	A	-0.21072	0.026144	7.62e-16	0.7702	21536	0.015718	343.878
		pancreatic	rs401681	T	C	0.173953	0.020925	9.32e-17	0.4453	21536	0.014949	326.793
		pancreatic	rs4795218	A	G	-0.12783	0.022492	1.32e-08	0.228	21536	0.005753	124.595
		pancreatic	rs505922	C	T	0.239017	0.022275	7.35e-27	0.6547	21536	0.02583	570.974
		pancreatic	rs6971499	C	T	-0.21072	0.02817	7.41e-14	0.8489	21536	0.011391	248.123
		pancreatic	rs7190458	A	G	0.307485	0.04542	1.29e-11	0.0432	21536	0.007816	169.635
		pancreatic	rs7214041	T	C	0.223144	0.028808	9.49e-15	0.113	21536	0.009982	217.111
		pancreatic	rs73328514	T	A	-0.18633	0.034026	4.35e-08	0.8817	21536	0.007243	157.102
		pancreatic	rs9543325	C	T	0.215111	0.021968	1.22e-22	0.6221	21536	0.021757	478.93
		pancreatic	rs9581943	A	G	0.139762	0.018564	5.12e-14	0.4066	21536	0.009426	204.909
		pancreatic	rs9854771	A	G	-0.10536	0.019267	4.54e-08	0.3763	21536	0.005211	112.795
		prostate	rs17599629	A	G	-0.0654	0.0096	9.87e-12	0.7819	140254	0.001459	204.897
		prostate	rs1218582	A	G	-0.0457	0.008	9.58e-09	0.5533	140254	0.001032	144.943
		prostate	rs4245739	A	C	0.0924	0.0091	3.17e-24	0.7379	140254	0.003302	464.712
		prostate	rs3850699	A	G	0.0704	0.0087	6.02e-16	0.6995	140254	0.002084	292.835
		prostate	rs7094871	C	G	-0.0435	0.008	4.84e-08	0.4597	140254	0.00094	131.958
		prostate	rs4962416	T	C	-0.0593	0.0089	2.39e-11	0.7332	140254	0.001376	193.221
		prostate	rs10993994	T	C	0.2075	0.008	2.29e-147	0.383	140254	0.020349	2913.32
		prostate	rs1935581	T	C	-0.0477	0.0082	6.55e-09	0.3728	140254	0.001064	149.389
		prostate	rs11568818	T	C	0.0742	0.0082	1.67e-19	0.55	140254	0.002725	383.272
		prostate	rs1800057	C	G	-0.15	0.026	8.15e-09	0.9766	140254	0.001028	144.378
		prostate	rs11214775	A	G	-0.071	0.009	3.93e-15	0.2915	140254	0.002082	292.644
		prostate	rs878987	A	G	-0.0639	0.0117	4.77e-08	0.8541	140254	0.001018	142.872
		prostate	rs1881502	T	C	0.0581	0.0101	7.42e-09	0.1903	140254	0.00104	146.052
		prostate	rs7127900	A	G	0.1704	0.0098	4.94e-68	0.1985	140254	0.009239	1307.9
		prostate	rs2277283	T	C	-0.0558	0.0089	3.03e-10	0.6868	140254	0.00134	188.123
		prostate	rs12785905	C	G	0.1157	0.02	7.82e-09	0.0466	140254	0.001189	167.026
		prostate	rs7931342	T	G	-0.1565	0.0079	9.74e-87	0.4959	140254	0.012245	1738.72
		prostate	rs61890184	A	G	0.0706	0.0122	6.56e-09	0.1237	140254	0.001081	151.719
		prostate	rs1270884	A	G	0.0697	0.0079	1.22e-18	0.4825	140254	0.002426	341.089
		prostate	rs2066827	T	G	0.0564	0.0094	2.31e-09	0.7551	140254	0.001176	165.197
		prostate	rs7295014	A	G	-0.0516	0.0084	9.5e-10	0.6578	140254	0.001199	168.319
		prostate	rs10845938	A	G	-0.0572	0.008	9.8e-13	0.4459	140254	0.001617	227.122
		prostate	rs80130819	A	C	0.0957	0.0142	1.89e-11	0.9084	140254	0.001524	214.091
		prostate	rs10875943	T	C	-0.0688	0.0087	2.35e-15	0.7128	140254	0.001938	272.339
		prostate	rs902774	A	G	0.1258	0.0108	1.7e-31	0.1526	140254	0.004093	576.401
		prostate	rs7968403	T	C	0.0589	0.0085	3.38e-12	0.6425	140254	0.001594	223.878
		prostate	rs1004030	T	C	0.0462	0.0082	1.55e-08	0.5844	140254	0.001037	145.566
		prostate	rs11629412	C	G	0.0573	0.0082	2.34e-12	0.5821	140254	0.001597	224.395
		prostate	rs8008270	T	C	-0.0832	0.0103	6.37e-16	0.1861	140254	0.002097	294.724
		prostate	rs7141529	T	C	-0.0505	0.0079	1.62e-10	0.501	140254	0.001275	179.066
		prostate	rs8014671	A	G	-0.0466	0.0083	1.67e-08	0.4198	140254	0.001058	148.522
		prostate	rs4924487	C	G	0.0622	0.0109	1.32e-08	0.8359	140254	0.001061	149.02
		prostate	rs33984059	A	G	0.1761	0.0308	1.1e-08	0.9775	140254	0.001364	191.58
		prostate	rs11863709	T	C	-0.1481	0.022	1.78e-11	0.0403	140254	0.001697	238.357
		prostate	rs142444269	T	C	-0.0666	0.0106	3.19e-10	0.2181	140254	0.001513	212.497
		prostate	rs11649743	A	G	-0.1216	0.0102	8.96e-33	0.1945	140254	0.004633	652.842
		prostate	rs4430796	A	G	0.1973	0.0081	1.26e-132	0.5253	140254	0.019414	2776.73
		prostate	rs11650494	A	G	0.0992	0.0145	9.12e-12	0.0779	140254	0.001414	198.56
		prostate	rs2680708	A	G	-0.0462	0.0082	1.58e-08	0.3939	140254	0.001019	143.086
		prostate	rs684232	T	C	-0.0832	0.0082	4.34e-24	0.6466	140254	0.003164	445.107
		prostate	rs1859962	T	G	-0.1606	0.0079	1.13e-91	0.5187	140254	0.012878	1829.75
		prostate	rs28441558	T	C	-0.1507	0.0182	1.02e-16	0.9452	140254	0.002353	330.745
		prostate	rs8093601	C	G	0.0451	0.0081	2.31e-08	0.4421	140254	0.001003	140.866
		prostate	rs28607662	T	C	-0.0746	0.0134	2.85e-08	0.9033	140254	0.000972	136.489
		prostate	rs12956892	T	G	0.0498	0.0086	7.68e-09	0.3021	140254	0.001046	146.824
		prostate	rs10460109	T	C	0.0441	0.008	3.48e-08	0.4143	140254	0.000944	132.5
		prostate	rs7241993	T	C	-0.0761	0.0087	2.29e-18	0.3051	140254	0.002456	345.256
		prostate	rs11666569	T	C	-0.0516	0.009	8.17e-09	0.2867	140254	0.001089	152.901
		prostate	rs118005503	C	G	-0.0902	0.0156	7.31e-09	0.0889	140254	0.001318	185.094
		prostate	rs8102476	T	C	-0.0902	0.008	8.83e-30	0.4607	140254	0.004043	569.325
		prostate	rs11672691	A	G	-0.0916	0.0092	1.67e-23	0.2632	140254	0.003254	457.911
		prostate	rs61088131	T	C	0.0624	0.0108	8.83e-09	0.8229	140254	0.001135	159.356
		prostate	rs2735839	A	G	-0.1666	0.0115	3.34e-47	0.1473	140254	0.006972	984.752
		prostate	rs9287719	T	C	-0.0663	0.0079	6e-17	0.5336	140254	0.002188	307.533
		prostate	rs11691517	T	G	0.0635	0.0091	3.51e-12	0.7411	140254	0.001547	217.354
		prostate	rs12621278	A	G	0.2423	0.0178	2.22e-42	0.9414	140254	0.006478	914.408
		prostate	rs34925593	T	C	-0.0466	0.0084	2.82e-08	0.5183	140254	0.001084	152.244
		prostate	rs9306895	T	C	-0.0773	0.0082	3.07e-21	0.6366	140254	0.002765	388.823
		prostate	rs2292884	A	G	-0.0606	0.0092	3.69e-11	0.7587	140254	0.001345	188.841
		prostate	rs3771570	T	C	0.0841	0.0109	1.19e-14	0.1495	140254	0.001799	252.714
		prostate	rs1465618	T	C	0.0829	0.0095	2.08e-18	0.2141	140254	0.002313	325.115
		prostate	rs721048	A	G	0.0971	0.0101	5e-22	0.1822	140254	0.00281	395.18
		prostate	rs74702681	T	C	0.1586	0.0264	1.96e-09	0.0222	140254	0.001092	153.328
		prostate	rs10187424	T	C	0.0744	0.008	1.27e-20	0.5738	140254	0.002707	380.747
		prostate	rs62106670	T	C	0.0524	0.009	7.11e-09	0.3791	140254	0.001293	181.526
		prostate	rs12480328	T	C	0.1071	0.0156	6.67e-12	0.9277	140254	0.001539	216.139
		prostate	rs6091758	A	G	-0.0719	0.0083	6.42e-18	0.5349	140254	0.002572	361.688
		prostate	rs2427345	T	C	-0.0452	0.0082	3.29e-08	0.3795	140254	0.000962	135.079
		prostate	rs6062509	T	G	0.0775	0.0089	3.1e-18	0.6983	140254	0.002531	355.844
		prostate	rs1041449	A	G	-0.0509	0.0081	2.94e-10	0.567	140254	0.001272	178.648
		prostate	rs9625483	A	G	0.1338	0.024	2.43e-08	0.0288	140254	0.001001	140.601
		prostate	rs58133635	T	C	0.0681	0.0099	4.82e-12	0.1972	140254	0.001468	206.246
		prostate	rs5759167	T	G	-0.1423	0.008	5.55e-71	0.4979	140254	0.010124	1434.5
		prostate	rs1283104	C	G	-0.047	0.0082	8.81e-09	0.6212	140254	0.00104	145.958
		prostate	rs7611694	A	C	0.0831	0.008	4.52e-25	0.579	140254	0.003367	473.769
		prostate	rs10934853	A	C	0.0989	0.0087	1.06e-29	0.277	140254	0.003918	551.638
		prostate	rs182314334	T	C	0.0887	0.0134	4.06e-11	0.8953	140254	0.001475	207.178
		prostate	rs142436749	A	G	-0.2212	0.0378	4.7e-09	0.9879	140254	0.00117	164.254
		prostate	rs10936632	A	C	0.0972	0.008	3.36e-34	0.5074	140254	0.004723	665.537
		prostate	rs2660753	T	C	0.1198	0.0128	6.3e-21	0.1028	140254	0.002647	372.294
		prostate	rs7679673	A	C	-0.1201	0.0081	1.16e-49	0.4078	140254	0.006967	983.959
		prostate	rs1894292	A	G	-0.062	0.0079	5.21e-15	0.4848	140254	0.00192	269.833
		prostate	rs17021918	T	C	-0.0852	0.0083	1.37e-24	0.3493	140254	0.0033	464.337
		prostate	rs2242652	A	G	-0.1598	0.0105	3.46e-52	0.2054	140254	0.008336	1178.9
		prostate	rs10793821	T	C	0.0527	0.008	5.43e-11	0.5795	140254	0.001354	190.094
		prostate	rs4976790	T	G	0.0737	0.0127	6.73e-09	0.1131	140254	0.00109	152.998
		prostate	rs12653946	T	C	0.0786	0.0082	9.58e-22	0.4246	140254	0.003019	424.666
		prostate	rs2121875	A	C	-0.0481	0.0085	1.43e-08	0.67	140254	0.001023	143.636
		prostate	rs2273669	A	G	-0.0694	0.011	3.25e-10	0.8538	140254	0.001202	168.843
		prostate	rs4713266	T	C	-0.0514	0.0079	9.52e-11	0.4831	140254	0.001319	185.303
		prostate	rs339331	T	C	0.0837	0.0087	5.35e-22	0.6951	140254	0.00297	417.721
		prostate	rs1933488	A	G	0.076	0.0081	3.98e-21	0.5788	140254	0.002816	396.103
		prostate	rs9364554	T	C	0.1037	0.0087	4.58e-33	0.2826	140254	0.00436	614.226
		prostate	rs12665339	A	G	-0.0615	0.0106	5.56e-09	0.8326	140254	0.001054	148.026
		prostate	rs3129859	C	G	-0.0602	0.0085	1.3e-12	0.3302	140254	0.001603	225.191
		prostate	rs1983891	T	C	0.0816	0.0088	1.13e-20	0.2773	140254	0.002669	375.308
		prostate	rs4711748	T	C	0.0521	0.0094	3.36e-08	0.2254	140254	0.000948	133.063
		prostate	rs9443189	A	G	0.0635	0.0116	4.68e-08	0.8571	140254	0.000988	138.669
		prostate	rs12155172	A	G	0.0925	0.0094	9.12e-23	0.22	140254	0.002937	413.064
		prostate	rs10486567	A	G	-0.1335	0.0094	2.04e-45	0.2373	140254	0.006451	910.676
		prostate	rs17621345	A	C	0.0715	0.0095	6.72e-14	0.7413	140254	0.001961	275.546
		prostate	rs56232506	A	G	0.054	0.008	1.28e-11	0.4507	140254	0.001444	202.792
		prostate	rs6465657	T	C	-0.1005	0.0079	6.97e-37	0.5365	140254	0.005023	708.072
		prostate	rs10086908	T	C	0.1255	0.0087	1.81e-47	0.6964	140254	0.00666	940.349
		prostate	rs16901979	A	C	0.445	0.0204	1.42e-105	0.0319	140254	0.012231	1736.66
		prostate	rs620861	A	G	-0.1386	0.0083	4.94e-63	0.3691	140254	0.008947	1266.12
		prostate	rs6983267	T	G	-0.2004	0.0079	2.81e-141	0.4892	140254	0.020071	2872.61
		prostate	rs1447295	A	C	0.345	0.0121	1.17e-179	0.1073	140254	0.022802	3272.65
		prostate	rs2928679	A	G	0.0534	0.008	1.86e-11	0.4375	140254	0.001404	197.121
		prostate	rs1512268	T	C	0.1277	0.008	6.33e-58	0.4296	140254	0.007992	1129.92
		prostate	rs11135910	T	C	0.0782	0.011	9.19e-13	0.1529	140254	0.001584	222.527
		prostate	rs1182	A	C	0.0581	0.0095	1.1e-09	0.2198	140254	0.001158	162.565
		prostate	rs1048169	T	C	-0.0609	0.0081	6.53e-14	0.621	140254	0.001746	245.281
		prostate	rs17694493	C	G	-0.0726	0.0114	2.26e-10	0.8643	140254	0.001236	173.618
		skin melonoma	rs670318	T	C	-0.14549	0.025532	1.21e-08	0.0465	411948	0.001877	774.669
		skin melonoma	rs8444	G	A	0.077054	0.010186	3.89e-14	0.6445	411948	0.002721	1123.83
		skin melonoma	rs76798800	G	T	-0.08621	0.010969	3.86e-15	0.7532	411948	0.002763	1141.46
		skin melonoma	rs2369633	T	C	0.090846	0.015954	1.24e-08	0.0831	411948	0.001258	518.738
		skin melonoma	rs2695237	T	C	0.09048	0.010297	1.53e-18	0.6284	411948	0.003823	1581.08
		skin melonoma	rs12473635	T	C	-0.06914	0.011835	5.17e-09	0.7765	411948	0.001659	684.566
		skin melonoma	rs1800440	T	C	0.096945	0.012453	6.97e-15	0.8243	411948	0.002722	1124.51
		skin melonoma	rs10931936	T	C	0.074551	0.01061	2.12e-12	0.281	411948	0.002246	927.226
		skin melonoma	rs3950296	C	G	0.074644	0.011331	4.47e-11	0.7469	411948	0.002107	869.611
		skin melonoma	rs7705526	C	A	-0.0848	0.011079	1.95e-14	0.6706	411948	0.003177	1312.76
		skin melonoma	rs13178866	C	T	-0.13319	0.009609	1.1e-43	0.5538	411948	0.008767	3643.43
		skin melonoma	rs16891982	C	G	-0.72691	0.03224	1.44e-112	0.1216	411948	0.11288	52417.5
		skin melonoma	rs12523094	T	C	0.068966	0.009787	1.83e-12	0.5669	411948	0.002336	964.391
		skin melonoma	rs32578	G	A	0.086453	0.010348	6.58e-17	0.6584	411948	0.003362	1389.63
		skin melonoma	rs12215602	G	A	-0.06039	0.010465	7.91e-09	0.7208	411948	0.001468	605.519
		skin melonoma	rs6914598	T	C	-0.09244	0.010485	1.18e-18	0.6827	411948	0.003702	1530.88
		skin melonoma	rs72834823	T	A	0.092761	0.013019	1.04e-12	0.8185	411948	0.002557	1055.88
		skin melonoma	rs28986343	C	T	0.142454	0.025216	1.61e-08	0.952	411948	0.001855	765.427
		skin melonoma	rs6908626	G	T	0.082593	0.014029	3.92e-09	0.844	411948	0.001796	741.323
		skin melonoma	rs73069846	C	T	-0.05583	0.009805	1.24e-08	0.6266	411948	0.001459	601.731
		skin melonoma	rs117132860	G	A	-0.34052	0.036083	3.83e-21	0.9814	411948	0.004233	1751.29
		skin melonoma	rs12539524	C	T	-0.07645	0.013542	1.65e-08	0.8459	411948	0.001524	628.637
		skin melonoma	rs4731207	G	A	-0.07634	0.009629	2.22e-15	0.5401	411948	0.002895	1196.15
		skin melonoma	rs7778378	C	T	-0.06871	0.011949	8.93e-09	0.2475	411948	0.001758	725.639
		skin melonoma	rs6994183	A	T	-0.08099	0.013839	4.84e-09	0.8665	411948	0.001518	626.147
		skin melonoma	rs13263376	G	A	-0.07139	0.010083	1.44e-12	0.3643	411948	0.00236	974.688
		skin melonoma	rs871024	C	A	0.163988	0.009616	3.32e-65	0.477	411948	0.013418	5602.48
		skin melonoma	rs55797833	T	G	0.407064	0.045328	2.7e-19	0.9811	411948	0.006145	2547.11
		skin melonoma	rs3217986	T	G	-0.15876	0.016416	4.01e-22	0.9131	411948	0.004	1654.39
		skin melonoma	rs10739220	C	T	0.098578	0.011199	1.34e-18	0.2604	411948	0.003743	1547.72
		skin melonoma	rs1339759	C	G	0.090389	0.010157	5.61e-19	0.6659	411948	0.003635	1503.03
		skin melonoma	rs3780269	G	A	-0.05731	0.010199	1.92e-08	0.6907	411948	0.001403	578.937
		skin melonoma	rs7902587	C	T	-0.15513	0.015601	2.68e-23	0.9038	411948	0.004185	1731.23
		skin melonoma	rs7941496	G	T	0.058458	0.009654	1.4e-09	0.5164	411948	0.001707	704.314
		skin melonoma	rs4354713	A	G	0.092488	0.009888	8.5e-21	0.3557	411948	0.003921	1621.51
		skin melonoma	rs1126809	G	A	-0.18332	0.010353	3.69e-70	0.7572	411948	0.012357	5154.17
		skin melonoma	rs1801516	G	A	0.133306	0.014041	2.22e-21	0.8557	411948	0.004389	1815.81
		skin melonoma	rs12290699	T	C	-0.06411	0.011458	2.2e-08	0.7447	411948	0.001563	644.851
		skin melonoma	rs1056927	A	G	-0.07613	0.009806	8.29e-15	0.5609	411948	0.002855	1179.29
		skin melonoma	rs4237963	T	A	-0.07515	0.012379	1.27e-09	0.2071	411948	0.001855	765.574
		skin melonoma	rs10859996	C	T	0.064101	0.010087	2.09e-10	0.6351	411948	0.001904	786.037
		skin melonoma	rs113469387	G	A	-0.0931	0.015187	8.76e-10	0.9069	411948	0.001464	603.864
		skin melonoma	rs1278768	G	C	-0.06635	0.009656	6.33e-12	0.4876	411948	0.0022	908.296
		skin melonoma	rs12913832	A	G	-0.12126	0.012163	2.06e-23	0.335	411948	0.006552	2716.79
		skin melonoma	rs117648907	C	T	-0.21828	0.031857	7.29e-12	0.9826	411948	0.001629	672.255
		skin melonoma	rs4420522	A	G	-0.07699	0.010314	8.34e-14	0.6898	411948	0.002537	1047.6
		skin melonoma	rs2967383	G	T	0.062881	0.010516	2.24e-09	0.2665	411948	0.001546	637.789
		skin melonoma	rs1805007	C	T	-0.48695	0.016274	1.05e-196	0.9365	411948	0.028202	11954.7
		skin melonoma	rs1805008	C	T	-0.31375	0.017309	1.95e-73	0.9336	411948	0.012205	5089.86
		skin melonoma	rs3212371	A	G	-0.0849	0.015186	2.26e-08	0.8885	411948	0.001428	589.23
		skin melonoma	rs78378222	T	G	-0.27866	0.044354	3.33e-10	0.9892	411948	0.001659	684.6
		skin melonoma	rs1641548	C	T	0.078072	0.012798	1.06e-09	0.8245	411948	0.001764	727.931
		skin melonoma	rs6059655	A	G	0.344795	0.016407	4.72e-98	0.061	411948	0.013619	5687.77
		skin melonoma	rs143190905	G	T	0.135754	0.018884	6.54e-13	0.9069	411948	0.003112	1285.99
		skin melonoma	rs408825	C	T	-0.11777	0.009887	1.03e-32	0.4132	411948	0.006726	2789.49
		skin melonoma	rs132941	T	C	0.094856	0.009655	8.8e-23	0.5489	411948	0.004456	1843.75
		skin melonoma	rs5766565	A	G	0.061283	0.010128	1.44e-09	0.6467	411948	0.001716	708.184
		skin melonoma	rs79966207	T	C	-0.07926	0.013773	8.68e-09	0.8492	411948	0.001609	663.874
		testis	rs10510452	A	G	-0.19845	0.031595	3.36e-10	0.7072	17528	0.01631	290.586
		testis	rs11769858	T	C	-0.17435	0.031236	2.38e-08	0.3216	17528	0.013265	235.6
		testis	rs12699477	C	T	0.19062	0.030048	2.24e-10	0.6315	17528	0.016911	301.488
		testis	rs12912292	G	A	0.198851	0.029416	1.38e-11	0.5157	17528	0.019751	353.137
		testis	rs1510272	C	T	-0.18633	0.032196	7.15e-09	0.2702	17528	0.013693	243.306
		testis	rs2072499	G	A	0.182322	0.030231	1.63e-09	0.6443	17528	0.015236	271.162
		testis	rs210138	G	A	0.438255	0.035871	2.51e-34	0.8104	17528	0.059023	1099.32
		testis	rs2713206	T	C	0.231112	0.040962	1.68e-08	0.1495	17528	0.013583	241.33
		testis	rs2720460	A	G	-0.24846	0.029913	9.88e-17	0.6123	17528	0.029309	529.188
		testis	rs2736100	A	C	0.254642	0.027929	7.69e-20	0.4979	17528	0.032421	587.245
		testis	rs2900333	C	T	-0.16252	0.029234	2.71e-08	0.3727	17528	0.01235	219.155
		testis	rs34601376	A	T	0.254642	0.038124	2.4e-11	0.8084	17528	0.020087	359.259
		testis	rs3755605	T	C	0.173953	0.029535	3.87e-09	0.4094	17528	0.014633	260.268
		testis	rs3782181	A	C	0.703098	0.037956	1.32e-76	0.8023	17528	0.156821	3259.62
		testis	rs3790672	C	T	0.239017	0.03128	2.15e-14	0.7009	17528	0.023953	430.102
		testis	rs4624820	A	G	0.41211	0.028843	2.59e-46	0.5265	17528	0.084679	1621.37
		testis	rs4635969	A	G	0.378436	0.034982	2.83e-27	0.1967	17528	0.045258	830.797
		testis	rs4888262	C	T	-0.18633	0.028435	5.65e-11	0.5037	17528	0.017358	309.598
		testis	rs58521262	G	A	-0.30111	0.039959	4.87e-14	0.1463	17528	0.022647	406.113
		testis	rs60180747	A	C	0.207014	0.032083	1.1e-10	0.7267	17528	0.017023	303.504
		testis	rs61408740	C	G	0.500775	0.088868	1.75e-08	0.9711	17528	0.014076	250.217
		testis	rs6837349	T	G	-0.17435	0.031506	3.13e-08	0.6479	17528	0.01387	246.498
		testis	rs73019876	T	G	-0.16252	0.028977	2.04e-08	0.5456	17528	0.013096	232.573
		testis	rs7501939	C	T	0.231112	0.02998	1.27e-14	0.4044	17528	0.02573	462.853
		testis	rs755383	T	C	0.398776	0.029772	6.52e-41	0.6176	17528	0.075113	1423.34
		testis	rs8046148	G	A	0.215111	0.036314	3.15e-09	0.2062	17528	0.015148	269.568
		testis	rs9905704	T	G	0.239017	0.031239	1.99e-14	0.6775	17528	0.024965	448.734
		thyroid	rs11693806	C	G	0.357674	0.034973	1.5e-24	0.319	290551	0.055583	17100.1
		thyroid	rs2466076	G	T	0.277632	0.032559	1.5e-17	0.484	290551	0.0385	11634.1
		thyroid	rs1588635	A	C	0.524729	0.032561	2e-58	0.396	290551	0.131714	44074.6
		thyroid	rs368187	G	C	0.329304	0.033331	5.1e-23	0.581	290551	0.052798	16195.3
		thyroid	rs116909374	T	C	0.593327	0.071542	1.1e-16	0.034	290551	0.023125	6877.87
		thyroid	rs12129938	A	G	0.277632	0.042039	4e-11	0.795	290551	0.025124	7487.89
		thyroid	rs6793295	T	C	0.207014	0.037234	2.7e-08	0.759	290551	0.015678	4627.76
		thyroid	rs73227498	A	T	0.314811	0.04998	3e-10	0.872	290551	0.022124	6573.41
		thyroid	rs7902587	T	C	0.34359	0.052381	5.4e-11	0.109	290551	0.022931	6818.81
		thyroid	rs2289261	C	G	0.207014	0.034932	3.1e-09	0.683	290551	0.018557	5493.69
